# Supplementary material for: HBP1-mediated transcriptional repression of AFP inhibits hepatoma progression
Source: J Exp Clin Cancer Res. 2021 Apr 1;40:118. doi: 10.1186/s13046-021-01881-2 (PMC8015059; doi:10.1186/s13046-021-01881-2)
Supplement: Supplementary file 2 — Additional file 2: Figure S2. HBP1 deletion aggravates DEN/CCl4-induced hepatic fibrosis. (A) Representative H.E. staining of liver sections from 12 weeks after DEN/CCl4 treatment in wild type or HBP1−/− mice. Scale bar, 100 μm. (B) Representative images of Masson’s trichrome staining and Sirius red staining of liver sections from the mice described in Figure S2A.. Scale bar, 200 μm. (C) The protein levels of HBP1, TypeIcollagen, Type III collagen, IL-1 and TNF-α in the mice liver described in Figure S2A. were measured by Western blotting. β-actin was used as a loading control. (D) The mRNA levels of TypeIcollagen, Type III collagen, IL-1 and TNF-α were measured by Realtime-PCR in the mice liver described in Figure S2A. (E) Serum ALT and AST levels of the mice described in Figure S2A. The means ± S.D. are shown (n = 5). Error bars represent S.D. *, p < 0.05, **, p < 0.01. [file 13046_2021_1881_MOESM2_ESM.zip]

Archive with 2 entries (2 files):
- Figure S2-1.tif
- Figure S2-2.tif
